# Supplementary material for: Role of MRI-Based Radiomics in Sinonasal Cancer Management: A Scoping Review
Source: Cancers (Basel). 2025 Oct 14;17(20):3313. doi: 10.3390/cancers17203313 (PMC12564147; doi:10.3390/cancers17203313)
Supplement: Supplementary file 1 [file cancers-17-03313-s001.zip]

Archive with 1 entries (1 files):
- cancers-3881412-supplementary.pdf
